# Supplementary material for: Oxidative Stress Induced by Selenium Deficiency Contributes to Inflammation, Apoptosis and Necroptosis in the Lungs of Calves
Source: Antioxidants (Basel). 2023 Mar 24;12(4):796. doi: 10.3390/antiox12040796 (PMC10135166; doi:10.3390/antiox12040796)
Supplement: Supplementary file 1 [file antioxidants-12-00796-s001.zip]

Archive with 1 entries (1 files):
- antioxidants-2273272-supplementary.pdf
